# Supplementary material for: Single-cell metabolic fingerprints discover a cluster of circulating tumor cells with distinct metastatic potential
Source: Nat Commun. 2023 Apr 29;14:2485. doi: 10.1038/s41467-023-38009-3 (PMC10148826; doi:10.1038/s41467-023-38009-3)
Supplement: Supplementary file 3 — Source Data [file 41467_2023_38009_MOESM3_ESM.xlsx]

## Sheet: SW480 vs. SW620
Annotated metabolites with significantly different profiles in SW480 vs. SW620
Metabolite	Average RT (min)	m/z (measured)	m/z (calculated)	ppm	ESI polarity	Formula	HMDB ID	Annotation Level	MS/MS spectrum	Class
Alanine	0.77	88.0395	88.0393	1.64699	Negative	[C3H7NO2-H]-	HMDB0000161	RT + MS		Amino acids and derivatives
Lactic acid	0.54	89.0234	89.0233	0.668364	Negative	[C3H6O3-H]-	HMDB0000190	MS/MS	71.0126, 87.0075, 89.0233	Carbohydrates
Phosphoric acid	0.46	96.9685	96.9685	-0.532131	Negative	[H3O4P-H]-	HMDB0001429	RT + MS		Carboxylic Acids
Uracil	0.66	111.019	111.019	-2.01677	Negative	[C4H4N2O2-H]-	HMDB0000300	RT + MS		Nucleosides
Fumaric acid	0.69	115.002	115.003	-0.913892	Negative	[C4H4O4-H]-	HMDB0000134	RT + MS		Carbohydrates
Proline	0.54	116.071	116.071	3.31609	Positive	[C5H9NO2+H]+	HMDB0000162	MS/MS	70.0657, 116.0707	Amino acids and derivatives
Succinic acid	0.55	117.018	117.018	-1.58266	Negative	[C4H6O4-H]-	HMDB0000254	RT + MS		Carbohydrates
Cysteine	2.8	122.027	122.027	0.526932	Positive	[C3H7NO2S+H]+	HMDB0000574	RT + MS		Amino acids and derivatives
Taurine	0.48	124.006	124.006	-1.77652	Negative	[C2H7NO3S-H]-	HMDB0000251	RT + MS		Amino acids and derivatives
Pyroglutamic acid	0.66	128.034	128.034	-1.01223	Negative	[C5H7NO3-H]-	HMDB0000267	MS/MS	82.0283, 128.0347	Amino acids and derivatives
Aspartic acid	0.48	132.029	132.029	0.0439297	Negative	[C4H7NO4-H]-	HMDB0000191	MS/MS	88.0394, 115.0022, 132.0298	Amino acids and derivatives
Malic acid	0.59	133.013	133.013	0.6037	Negative	[C4H6O5-H]-	HMDB0000156	MS/MS	71.0127, 72.9922, 89.0231, 115.0022, 133.0125	Carbohydrates
Glutamine	0.58	145.061	145.061	0.767265	Negative	[C5H10N2O-H]-	HMDB0000641	MS/MS	74.0234, 84.0444, 101.0705, 109.0401, 127.0497, 128.0347, 145.0606	Amino acids and derivatives
Glutamic acid	0.48	146.045	146.045	0.519019	Negative	[C5H9NO4-H]-	HMDB0000148	MS/MS	102.0550, 128.0345, 146.0443	Amino acids and derivatives
Methionine	0.57	150.059	150.058	2.29311	Positive	[C5H11NO2S+H]+	HMDB0000696	MS/MS	56.0503, 61.0114, 74.0606, 87.0266, 102.0553, 104.0535, 133.0326, 150.0576	Amino acids and derivatives
Xanthine	0.66	151.025	151.025	-0.409866	Negative	[C5H4N4O2-H]-	HMDB0000292	MS/MS	108.0192, 151.0250	Nucleosides
Histidine	0.47	154.061	154.061	1.01908	Negative	[C6H9N3O2-H]-	HMDB0000177	MS/MS	72.0079, 80.0369, 81.0449, 93.0448, 108.0552, 110.0715, 136.0511, 137.0343, 154.0609	Amino acids and derivatives
Orotic acid	0.67	155.009	155.009	-0.536099	Negative	[C5H4N2O4-H]-	HMDB0000226	RT + MS		Carboxylic Acids
Phenylalanine	0.69	164.071	164.071	0.273663	Negative	[C9H11NO2-H]-	HMDB0000159	RT + MS		Amino acids and derivatives
3-Methylxanthine	0.69	165.041	165.041	-0.132695	Negative	[C6H6N4O2-H]-	HMDB0001886	RT + MS		Nucleosides
Pyridoxine	2.58	170.081	170.081	-0.763165	Positive	[C8H11NO3+H]+	HMDB0000239	MS/MS	134.0602, 152.0713, 170.0814	Vitamins and derivatives
N-Acetylleucine	1.96	172.097	172.097	2.09301	Negative	[C8H15NO3-H]-	HMDB0011756	RT + MS		Amino acids and derivatives
Glucose	0.49	179.055	179.055	0.0307168	Negative	[C6H12O6-H]-	HMDB0000122	MS/MS	59.0125, 71.0126, 85.0282, 89.0233, 101.0235, 113.0235, 179.0565	Carbohydrates
N-Acetyl-L-glutamic acid	0.66	188.055	188.055	0.0590252	Negative	[C7H11NO5-H]-	HMDB0001138	RT + MS		Amino acids and derivatives
N-Acetyl-L-methionine	1.25	192.069	192.069	1.6114	Positive	[C7H13NO3S+H]+	HMDB0011745	RT + MS		Amino acids and derivatives
N-Acetylhistidine	0.66	198.088	198.087	1.97993	Positive	[C8H11N3O3+H]+	HMDB0032055	RT + MS		Amino acids and derivatives
Tryptophan	0.87	203.082	203.082	2.44188	Negative	[C11H12N2O2-H]-	HMDB0000929	RT + MS		Amino acids and derivatives
N-Acetyl-L-phenylalanine	2.17	206.082	206.081	3.73736	Negative	[C11H13NO3-H]-	HMDB0000512	RT + MS		Amino acids and derivatives
Pantothenic acid	0.78	218.103	218.102	3.39703	Negative	[C9H17NO5-H]-	HMDB0000210	MS/MS	71.0493, 88.0396, 146.0809, 218.1045	Vitamins and derivatives
Leucylproline	0.68	229.155	229.155	0.964414	Positive	[C11H20N2O3+H]+	HMDB0011175	MS/MS	72.0810, 86.0972, 116.0709, 229.1547	Amino acids and derivatives
Uridine	0.66	243.061	243.061	0.689127	Negative	[C9H12N2O6-H]-	HMDB0000296	MS/MS	66.0340, 82.0291, 110.0233, 140.0346, 152.0343, 200.0556, 243.0603	Nucleosides
Leucylleucine	0.95	245.186	245.186	-0.894015	Positive	[C12H24N2O3+H]+	HMDB0254039	MS/MS	86.0972, 87.1000, 199.1808, 245.1868	Amino acids and derivatives
Adenosine	0.65	268.104	268.104	0.110405	Positive	[C10H13N5O4+H]+	HMDB0000050	MS/MS	136.0623, 268.1051	Nucleosides
Guanosine	0.66	282.084	282.083	2.00295	Negative	[C10H13N5O5-H]-	HMDB0000133	MS/MS	108.0191, 133.0143, 150.0416, 282.0817	Nucleosides
	0.66	284.098	284.099	-1.63675	Positive	[C10H13N5O5+H]+		MS/MS	152.0572, 153.0587, 284.0984
Xanthosine	0.66	283.068	283.067	2.96573	Negative	[C10H12N4O6-H]-	HMDB0000299	MS/MS	108.0187, 151.0250, 283.0655	Nucleosides
Glutathione	0.65	306.076	306.075	0.514906	Negative	[C10H17N3O6S-H]-	HMDB0000125	MS/MS	74.0233, 128.0346, 143.0447, 160.0068, 179.0461, 210.0876, 254.0764, 272.0906, 288.0653, 306.0744	Amino acids and derivatives
Uridine 5'-monophosphate	0.66	323.028	323.027	2.46759	Negative	[C9H13N2O9P-H]-	HMDB0000288	MS/MS	78.9578, 96.9689, 111.0185, 210.9992, 323.0281	Nucleosides
Riboflavin	1.78	375.13	375.13	-0.721883	Negative	[C17H20N4O6-H]-	HMDB0000244	MS/MS	212.0834, 241.0716, 255.0886, 375.1325	Vitamins and derivatives
	1.77	377.146	377.146	-0.0551511	Positive	[C17H20N4O6+H]+		MS/MS	57.0341, 69.0344, 81.0344, 172.0875, 216.0764, 243.0859, 359.1345, 377.1483
	1.77	399.128	399.128	1.81521	Positive	[C17H20N4O6+Na]+		MS/MS	279.0837, 356.1206, 399.1246
Deoxycholic acid	7.42	391.285	391.284	1.67091	Negative	[C24H40O4-H]-	HMDB0000626	MS/MS	327.2712, 345.2774, 391.2836	Carboxylic Acids
LPC 18:1	10.06	522.357	522.355	3.01347	Positive	[C26H52NO7P+H]+	NA	MS/MS	86.0971, 104.1073, 184.0724, 522.3466	Lipids
Uridine diphosphate glucose	0.47	565.047	565.047	0.94417	Negative	[C15H24N2O17P2-H]-	HMDB0000286	MS/MS	78.9577, 96.9688, 158.9239, 241.0109, 323.0278, 565.0480	Nucleosides
Oxidized glutathione	0.49	611.145	611.144	1.83574	Negative	[C20H32N6O12S2-H]-	HMDB0003337	MS/MS	74.0233, 99.0556, 128.0348, 143.0451, 160.0076, 179.0463, 210.0879, 254.0772, 272.0909, 288.0653, 306.0747, 338.0504, 611.1401	Amino acids and derivatives
Abbreviations: RT, retention time; ESI, electrospray ionization

## Sheet: HT-29 vs. COLO 205
Annotated metabolites with significantly different profiles in HT-29 vs. COLO 205
Metabolite	Average RT (min)	m/z (measured)	m/z (calculated)	ppm	ESI polarity	Formula	HMDB ID	Annotation Level	MS/MS spectrum	Class
Alanine	0.77	88.0395	88.0393	1.64699	Negative	[C3H7NO2-H]-	HMDB0000161	RT + MS		Amino acids and derivatives
Lactic acid	0.54	89.0234	89.0233	0.668364	Negative	[C3H6O3-H]-	HMDB0000190	MS/MS	71.0126, 87.0075, 89.0233	Carbohydrates
Serine	0.57	104.034	104.034	-0.957377	Negative	[C3H7NO3-H]-	HMDB0000187	RT + MS		Amino acids and derivatives
Histamine	0.49	110.071	110.071	-1.48813	Negative	[C5H9N3-H]-	HMDB0000870	RT + MS		Amino acids and derivatives
Succinic acid	0.55	117.018	117.018	-1.58266	Negative	[C4H6O4-H]-	HMDB0000254	RT + MS		Carbohydrates
Threonine	0.55	118.05	118.05	-0.504871	Negative	[C4H9NO3-H]-	HMDB0000167	MS/MS	72.0080, 74.0234, 118.0500	Amino acids and derivatives
Pyroglutamic acid	0.66	128.034	128.034	-1.01223	Negative	[C5H7NO3-H]-	HMDB0000267	MS/MS	82.0283, 128.0347	Amino acids and derivatives
Ornithine	0.58	131.082	131.082	0.426452	Negative	[C5H12N2O2-H]-	HMDB0000214	RT + MS		Amino acids and derivatives
Aspartic acid	0.48	132.029	132.029	0.0439297	Negative	[C4H7NO4-H]-	HMDB0000191	MS/MS	88.0394, 115.0022, 132.0298	Amino acids and derivatives
Creatine	0.48	132.077	132.077	0.203669	Positive	[C4H9N3O2+H]+	HMDB0000064	MS/MS	87.0555, 90.0552, 114.0657, 132.0760	Amino acids and derivatives
Malic acid	0.59	133.013	133.013	0.6037	Negative	[C4H6O5-H]-	HMDB0000156	MS/MS	71.0127, 72.9922, 89.0231, 115.0022, 133.0125	Carbohydrates
Adenine	0.56	134.046	134.046	0.13652	Negative	[C5H5N5-H]-	HMDB0000034	MS/MS	107.0352, 133.0389, 134.0462	Nucleosides
α-Ketoglutaric acid	0.68	145.013	145.013	-0.618565	Negative	[C5H6O5-H]-	HMDB0000208	RT + MS		Carbohydrates
Glutamine	0.58	145.061	145.061	0.767265	Negative	[C5H10N2O-H]-	HMDB0000641	MS/MS	74.0234, 84.0444, 101.0705, 109.0401, 127.0497, 128.0347, 145.0606	Amino acids and derivatives
Glutamic acid	0.48	146.045	146.045	0.519019	Negative	[C5H9NO4-H]-	HMDB0000148	MS/MS	102.0550, 128.0345, 146.0443	Amino acids and derivatives
Phenylalanine	0.69	164.071	164.071	0.273663	Negative	[C9H11NO2-H]-	HMDB0000159	RT + MS		Amino acids and derivatives
Citrulline	0.56	174.087	174.087	0.242407	Negative	[C6H13N3O3-H]-	HMDB0000904	RT + MS		Amino acids and derivatives
Glucose	0.49	179.055	179.055	0.0307168	Negative	[C6H12O6-H]-	HMDB0000122	MS/MS	59.0125, 71.0126, 85.0282, 89.0233, 101.0235, 113.0235, 179.0565	Carbohydrates
Hippuric acid	1.68	180.066	180.066	1.11237	Positive	[C9H9NO3+H]+	HMDB0000714	MS/MS	77.0396, 105.0337, 106.0370, 180.0649	Amino acids and derivatives
N-Acetyl-L-glutamic acid	0.66	188.055	188.055	0.0590252	Negative	[C7H11NO5-H]-	HMDB0001138	RT + MS		Amino acids and derivatives
N8-Acetylspermidine	0.53	188.176	188.176	0.537264	Positive	[C9H21N3O+H]+	HMDB0002189	MS/MS	58.0657, 72.0811, 84.0815, 100.0756, 112.1122, 114.0919, 171.1487, 188.1748	Amino acids and derivatives
N-Acetyl-L-methionine	1.25	192.069	192.069	1.6114	Positive	[C7H13NO3S+H]+	HMDB0011745	RT + MS		Amino acids and derivatives
Tryptophan	0.87	203.082	203.082	2.44188	Negative	[C11H12N2O2-H]-	HMDB0000929	RT + MS		Amino acids and derivatives
Leucylproline	0.68	229.155	229.155	0.964414	Positive	[C11H20N2O3+H]+	HMDB0011175	MS/MS	72.0810, 86.0972, 116.0709, 229.1547	Amino acids and derivatives
N-Acetyltryptophan	2.29	245.093	245.092	2.57536	Negative	[C13H14N2O3-H]-	HMDB0255052	MS/MS	58.0288, 70.0288, 74.0235, 98.0236, 116.0343, 142.0655, 159.0920, 203.0824, 245.0914	Amino acids and derivatives
Inosine	0.66	267.074	267.072	4.88295	Negative	[C10H12N4O5-H]-	HMDB0000195	MS/MS	135.0297, 267.0728	Nucleosides
Vaccenic acid	8.63	281.249	281.248	3.99364	Negative	[C18H34O2-H]-	HMDB0003231	RT + MS		Lipids
Guanosine	0.66	282.084	282.083	2.00295	Negative	[C10H13N5O5-H]-	HMDB0000133	MS/MS	108.0191, 133.0143, 150.0416, 282.0817	Nucleosides
	0.66	284.098	284.099	-1.63675	Positive	[C10H13N5O5+H]+		MS/MS	152.0572, 153.0587, 284.0984
Xanthosine	0.66	283.068	283.067	2.96573	Negative	[C10H12N4O6-H]-	HMDB0000299	MS/MS	108.0187, 151.0250, 283.0655	Nucleosides
Glutathione	0.65	306.076	306.075	0.514906	Negative	[C10H17N3O6S-H]-	HMDB0000125	MS/MS	74.0233, 128.0346, 143.0447, 160.0068, 179.0461, 210.0876, 254.0764, 272.0906, 288.0653, 306.0744	Amino acids and derivatives
Adenosine monophosphate	0.59	346.055	346.055	0.460332	Negative	[C10H14N5O7P-H]-	HMDB0000045	MS/MS	78.9580, 96.9682, 134.0464, 346.0569	Nucleosides
	0.64	348.07	348.07	-0.921365	Positive	[C10H14N5O7P+H]+		MS/MS	136.0624, 348.0708
	0.58	370.052	370.052	-0.419941	Positive	[C10H14N5O7P+Na]+		MS/MS	119.0108, 158.0447, 234.9958, 370.0537
Riboflavin	1.78	375.13	375.13	-0.721883	Negative	[C17H20N4O6-H]-	HMDB0000244	MS/MS	212.0834, 241.0716, 255.0886, 375.1325	Vitamins and derivatives
7-Ketocholesterol	15.76	401.341	401.341	-1.68709	Positive	[C27H44O2+H]+	HMDB0000501	MS/MS	81.0704, 95.0859, 109.1012, 175.1112, 365.3223, 383.3337, 401.3428	Lipids
LPE 16:0	8.12	452.279	452.277	2.9504	Negative	[C21H44NO7P-H]-	NA	MS/MS	140.0102, 196.0374, 214.0497, 255.2323, 452.276	Lipids
LPE 18:3	7.1	476.278	476.277	1.79391	Positive	[C23H42NO7P+H]+	NA	MS/MS	335.2582, 458.2665, 476.309	Lipids
LPE 18:2	8.2	478.293	478.293	0.699153	Positive	[C23H44NO7P+H]+	NA	MS/MS	95.0859, 109.1012, 337.2706, 460.2855	Lipids
LPE 18:1	8.89	478.293	478.293	0.761876	Negative	[C23H46NO7P-H]-	NA	MS/MS	140.0103, 196.0380, 281.2495, 478.2974	Lipids
	8.88	480.31	480.308	2.29915	Positive	[C23H46NO7P+H]+		MS/MS	155.0110, 339.2891, 480.3076
LPC 16:0	10.97	496.34	496.34	-0.394488	Positive	[C24H50NO7P+H]+	NA	MS/MS	104.1074, 184.0722, 478.3237, 496.3412	Lipids
LPC 18:1	10.06	522.357	522.355	3.01347	Positive	[C26H52NO7P+H]+	NA	MS/MS	86.0971, 104.1073, 125.0006, 184.0724, 522.3466	Lipids
Oxidized glutathione	0.49	611.145	611.144	1.83574	Negative	[C20H32N6O12S2-H]-	HMDB0003337	MS/MS	74.0233, 99.0556, 128.0348, 143.0451, 160.0076, 179.0463, 210.0879, 254.0772, 272.0909, 288.0653, 306.0747, 338.0504, 611.1401	Amino acids and derivatives
Acetyl-CoA	2.12	808.121	808.117	4.04756	Negative	[C23H38N7O17P3S-H]-	HMDB0001206	RT + MS		Coenzymes
Abbreviations: RT, retention time; ESI, electrospray ionization

## Sheet: Peak area_SW480 vs. SW620
Peak area of metabolite normalized by protein amount, internal standard acetaminophen (m/z 150.0548 for negative ion mode, m/z 152.0701 for positive ion mode) and quality control
Metabolite	ESI polarity	Formula	SW480_01	SW480_02	SW480_03	SW480_04	SW480_05	SW480_06	SW480_07	SW480_08	SW480_09	SW620_01	SW620_02	SW620_03	SW620_04	SW620_05	SW620_06	SW620_07	SW620_08	SW620_09
Alanine	Negative	[C3H7NO2-H]-	78245.8	85582.8	86603.1	35014.2	146472	141751	161385	150913	196632	1.22543e+06	1.26434e+06	450541	1.20708e+06	650120	225552	164900	448105	299908
Lactic acid	Negative	[C3H6O3-H]-	7.31364e+06	6.90635e+06	2.60479e+07	1.16314e+07	5.85342e+06	1.00468e+07	7.92899e+06	5.81102e+06	6.21509e+06	1.52766e+07	1.12952e+07	2.64235e+07	6.13963e+07	2.58333e+07	1.17138e+07	1.80676e+07	8.1887e+07	2.33501e+07
Phosphoric acid	Negative	[H3O4P-H]-	433202	260839	880318	197999	284571	260364	275912	283386	638558	761663	681105	572235	1.18529e+06	740670	819575	1.09641e+06	3.21e+06	1.88407e+06
Uracil	Negative	[C4H4N2O2-H]-	333550	396394	1.03653e+06	394307	355818	355767	342934	216643	379895	1.21951e+06	1.05879e+06	794210	1.88654e+06	1.15299e+06	819626	851832	3.41984e+06	519063
Fumaric acid	Negative	[C4H4O4-H]-	791361	655572	1.58925e+06	555855	656499	674984	570146	663150	742889	1.18496e+06	1.51294e+06	1.14196e+06	2.49034e+06	1.17694e+06	1.59633e+06	1.3654e+06	5.27019e+06	1.40345e+06
Proline	Positive	[C5H9NO2+H]+	8.58308e+06	7.56453e+06	9.91435e+06	9.99871e+06	1.85234e+07	8.00571e+06	4.94447e+06	7.59727e+06	7.18411e+06	1.18838e+07	1.44062e+07	1.4675e+07	5.64082e+07	6.81932e+07	1.6682e+08	1.26966e+08	7.09304e+07	1.29836e+08
Succinic acid	Negative	[C4H6O4-H]-	617137	465507	1.43179e+06	368406	370605	598797	460847	1.1562e+06	2.0512e+06	1.58107e+06	1.2985e+06	1.27265e+06	3.72671e+06	1.98543e+06	1.27594e+06	1.61978e+06	8.51762e+06	6.16063e+06
Cysteine	Positive	[C3H7NO2S+H]+	287238	157740	1803.29	21537.2	13185.6	48.1157	79238.4	1405.82	10307.1	222651	304416	285566	70067	40943.5	192720	275045	37063.7	166861
Taurine	Negative	[C2H7NO3S-H]-	101183	57581.2	80676.1	153799	240319	138139	140986	114418	118530	417096	353520	98636.3	306434	90885.6	293005	293345	676565	224625
Pyroglutamic acid	Negative	[C5H7NO3-H]-	2.47979e+06	1.18794e+06	4.47052e+06	2.90037e+06	2.70869e+06	2.78902e+06	3.10094e+06	3.08441e+06	3.96862e+06	6.54646e+06	5.84402e+06	5.89661e+06	1.289e+07	6.42828e+06	3.57267e+06	6.11511e+06	1.77758e+07	1.35202e+07
Aspartic acid	Negative	[C4H7NO4-H]-	54515.9	36752.8	98765.1	63891	82461.1	84125.2	54736.7	23603.2	39671.9	1.1501e+06	651958	476805	1.11847e+06	384407	110300	137790	253507	94991.7
Malic acid	Negative	[C4H6O5-H]-	3.28328e+06	3.18029e+06	6.45433e+06	2.70628e+06	4.48693e+06	3.69338e+06	1.8002e+06	3.1751e+06	3.39628e+06	7.75373e+06	8.27737e+06	7.36891e+06	2.41891e+07	7.81445e+06	8.69069e+06	5.51713e+06	5.0772e+07	1.09217e+07
Glutamine	Negative	[C5H10N2O-H]-	543537	257346	1.18655e+06	398501	843601	769666	316529	1.02239e+06	1.47388e+06	1.17785e+06	1.21526e+06	7.08018e+06	1.4446e+07	2.18459e+06	871969	1.21607e+06	1.01127e+07	4.26014e+06
Glutamic acid	Negative	[C5H9NO4-H]-	56703.1	28821	45162.3	163069	197554	144876	127343	100595	128899	2.13114e+06	1.40165e+06	660732	1.66401e+06	422926	124027	140828	192135	388298
Methionine	Positive	[C5H11NO2S+H]+	4.08569e+06	1.06244e+06	1.60344e+06	1.61204e+06	2.52919e+06	848497	741397	332035	374474	2.37811e+06	5.01604e+06	4.73393e+06	2.66191e+06	2.40085e+06	1.30555e+07	8.98436e+06	6.0685e+06	1.46297e+07
Xanthine	Negative	[C5H4N4O2-H]-	1.70138e+06	1.93317e+06	3.9991e+06	2.38727e+06	2.34113e+06	3.15471e+06	3.07413e+06	1.83211e+06	1.96048e+06	8.51036e+06	1.12675e+07	6.23135e+06	1.41082e+07	9.01302e+06	2.68186e+06	2.95762e+06	7.82824e+06	3.51994e+06
Histidine	Negative	[C6H9N3O2-H]-	103498	57232.9	83494.8	179621	201348	174107	120473	142592	205316	976916	647798	406595	1.01311e+06	252865	176317	221883	400896	688334
Orotic acid	Negative	[C5H4N2O4-H]-	897.127	25896.5	31112.1	18332.6	16425.3	18015.6	17945.7	7519.95	47728.1	282713	387632	160596	317080	143399	16284.3	15743.1	32252.2	116997
Phenylalanine	Negative	[C9H11NO2-H]-	36995.8	28763.2	94933.3	177134	161121	149702	118344	86940.8	108653	709393	732660	951088	2.3642e+06	851436	53435.9	77810.1	499458	352144
3-Methylxanthine	Negative	[C6H6N4O2-H]-	3963.94	1392.75	2154.37	15934	15287.1	18736.2	12626	2240.83	2115.37	14573.9	15689.6	15983.9	34030.9	27737.9	11272.7	10471.2	25762.9	14277.3
Pyridoxine	Positive	[C8H11NO3+H]+	1.21039e+06	620441	1.02171e+06	1.98175e+06	370810	133018	2.97991e+06	45050.4	74645.8	684659	699100	818237	3.8562e+06	6.54534e+06	2.1489e+07	8.75472e+06	4.34154e+06	1.61528e+07
N-Acetylleucine	Negative	[C8H15NO3-H]-	43853.5	53868.5	68695.7	20964.6	17344	26283.7	32908.2	104204	141722	157961	709414	113510	236408	160474	85633.5	102930	286137	191805
Glucose	Negative	[C6H12O6-H]-	46966.8	17564.8	92033.7	55099.2	54459.2	45158.1	39282.1	91188.2	142290	283526	141831	98497.7	202277	69068	92940.1	143168	451920	563805
N-Acetyl-L-glutamic acid	Negative	[C7H11NO5-H]-	26655.6	15864.6	42396.6	31843	25473.2	21159.1	30450.3	5933.76	12490.5	353244	300359	306330	786587	323335	42881.7	36345.5	67512.5	109083
N-Acetyl-L-methionine	Positive	[C7H13NO3S+H]+	1.18824e+06	18521	3940.49	112681	27469.6	110153	343325	733.129	994.108	845369	1.04146e+06	975527	418485	611422	2.05949e+06	3.21844e+06	431190	557836
N-Acetylhistidine	Positive	[C8H11N3O3+H]+	15040	586765	1.05737e+06	1.17711e+06	2.51901e+06	1.62614e+06	636720	987809	1.17835e+06	115104	108725	44915.3	194633	147966	644815	1.77759e+06	16818.7	67442.9
Tryptophan	Negative	[C11H12N2O2-H]-	22187.1	12643.8	9705.76	71139.7	81299.2	86891.3	50286.4	96221.9	163438	438185	437303	220271	498871	162092	63837.3	103587	50111.5	305120
N-Acetyl-L-phenylalanine	Negative	[C11H13NO3-H]-	9379.22	17268.9	11805.9	43424.6	24171.8	31853.6	48520.8	139445	188749	307194	437533	159978	291387	157239	30851	40469.2	60989.8	240988
Pantothenic acid	Negative	[C9H17NO5-H]-	5.18423e+06	4.79973e+06	5.1073e+06	5.99631e+06	9.31741e+06	9.29663e+06	9.03658e+06	1.09589e+07	1.70461e+07	7.39689e+07	8.90298e+07	3.60088e+07	9.28554e+07	4.34523e+07	1.17272e+07	1.24163e+07	2.50022e+07	2.73664e+07
Leucylproline	Positive	[C11H20N2O3+H]+	445322	104355	306307	231970	567778	210822	283218	178264	123539	422789	406053	436208	1.81304e+06	1.57417e+06	4.76303e+06	6.25091e+06	796854	2.21485e+06
Uridine	Negative	[C9H12N2O6-H]-	264005	271352	516520	544124	411062	381679	372951	151958	98758.3	1.86713e+06	1.75919e+06	1.26374e+06	2.52279e+06	1.36845e+06	511074	523546	1.58518e+06	259812
Leucylleucine	Positive	[C12H24N2O3+H]+	994842	278009	62083	127510	175127	257677	239687	140361	96615.1	351528	546121	444505	1.22772e+07	7.8789e+06	5.87963e+06	1.31341e+07	2.13635e+06	6.6669e+06
Adenosine	Positive	[C10H13N5O4+H]+	155807	22011.5	44443.4	73980.8	374008	4783.33	108094	247824	423748	136682	108065	137895	1.46408e+08	1.0914e+08	1.79875e+08	2.73714e+08	6.41679e+06	3.04776e+07
Guanosine	Negative	[C10H13N5O5-H]-	19802.5	11150.8	37179.2	101150	110481	105428	74593.4	97866.6	117815	267364	257368	304295	489596	228864	38503.1	39431.1	119045	146060
	Positive	[C10H13N5O5+H]+	517643	106410	106101	146884	235186	98776.7	88097.2	189983	179666	357076	461162	333707	1.25255e+06	1.15172e+06	3.17873e+06	3.06479e+06	840666	1.33676e+06
Xanthosine	Negative	[C10H12N4O6-H]-	8998.29	8543.56	36147.9	35389	38938.6	53059.4	52472.1	99335.7	83774.8	174386	201066	170816	389789	208699	14603.2	15309.8	54426.5	235854
Glutathione	Negative	[C10H17N3O6S-H]-	1.89497e+06	280371	4535.73	6118.21	8954.39	151.195	743878	5077.99	10320.9	4.49576e+06	4.06032e+06	2.63809e+06	4.29942e+06	4.12907e+06	1.17572e+07	5.68576e+06	1.89313e+06	5.02666e+06
Uridine 5'-monophosphate	Negative	[C9H13N2O9P-H]-	108282	56446.6	203102	89977.1	158660	120080	85527.9	53553.1	12032.6	509365	384395	518699	1.09827e+06	469974	163769	114507	489522	33760.4
Riboflavin	Negative	[C17H20N4O6-H]-	4340.91	8232.06	1574.61	46300.3	25321.4	21738	37904	10450	31676.9	142665	120909	142928	355442	111443	8675.69	6360.38	1713.92	88904.9
	Positive	[C17H20N4O6+H]+	2.40429e+06	49278.6	126115	441265	392549	1.03169e+06	594602	279164	286195	1.54603e+06	1.85021e+06	1.78639e+06	2.81105e+06	2.41372e+06	6.36064e+06	8.27201e+06	1.41816e+06	3.28542e+06
	Positive	[C17H20N4O6+Na]+	869437	19369.2	64299.8	148471	222710	119676	301001	135362	169923	528517	611602	583248	636045	509069	1.18025e+06	1.63886e+06	302740	735155
Deoxycholic acid	Negative	[C24H40O4-H]-	24137.6	2751.26	27.9319	246419	181554	199623	193826	19147.5	17518.1	5000.84	14414.4	3322.3	50.0141	29.8753	454.641	10828.4	129.051	86812.8
LPC 18:1	Positive	[C26H52NO7P+H]+	782770	198815	130413	25471.6	212066	30199.3	200363	5726.45	6838.91	356511	491849	541438	400789	309489	734453	1.38794e+06	159051	329404
Uridine diphosphate glucose	Negative	[C15H24N2O17P2-H]-	2656.94	3444.22	5912.54	1420.12	622.268	65.827	2407.02	215.329	294.646	19319.6	17300.5	19222	72508.5	16560.4	10794	6079.97	31910.7	659.095
Oxidized glutathione	Negative	[C20H32N6O12S2-H]-	4659.38	2581.83	29.7434	9274.39	5430.65	3108.49	5206.3	4968.24	2839.59	16659.9	7341.11	3946.03	7662.05	31.8129	9897.49	8591.43	35181.5	17715.5

## Sheet: Peak area_HT-29 vs. COLO 205
Peak area of metabolite normalized by protein amount, internal standard acetaminophen (m/z 150.0548 for negative ion mode, m/z 152.0701 for positive ion mode) and quality control
Metabolite	ESI polarity	Formula	HT-29_01	HT-29_02	HT-29_03	HT-29_04	HT-29_05	HT-29_06	HT-29_07	HT-29_08	HT-29_09	COLO 205_01	COLO 205_02	COLO 205_03	COLO 205_04	COLO 205_05	COLO 205_06	COLO 205_07	COLO 205_08	COLO 205_09
Alanine	Negative	[C3H7NO2-H]-	114717	73338.6	161080	136763	95549.1	127988	124637	171170	84764.7	369628	337462	397081	378421	340077	836071	570831	592985	343199
Lactic acid	Negative	[C3H6O3-H]-	3.44288e+06	5.40128e+06	2.10411e+06	3.88273e+06	2.69646e+06	3.19949e+06	4.1222e+06	3.66658e+06	3.1327e+06	1.73871e+07	1.98907e+07	2.18309e+07	3.03606e+07	2.31634e+07	5.40258e+07	5.34224e+07	7.16154e+07	4.15241e+07
Serine	Negative	[C3H7NO3-H]-	31831.4	10784.3	37758.1	24863.2	19532.2	32742.7	9006.37	37387.7	16760.9	111092	175952	107375	209111	79610.6	401043	501012	318561	213547
Histamine	Negative	[C5H9N3-H]-	22.3568	19.7961	28.8965	29.8933	24.0959	20.1178	14.3793	26.1666	14.1036	2724.76	4887.73	4187.98	6505.43	3050.31	1760.15	3703.99	1918.44	1549.69
Succinic acid	Negative	[C4H6O4-H]-	446742	435352	542131	435553	316850	467276	506006	815373	451233	309294	516372	1.01281e+06	385942	779078	1.72284e+06	1.84725e+06	2.41118e+06	1.58968e+06
Threonine	Negative	[C4H9NO3-H]-	56135	15489.6	60758.8	33800.4	72695.7	43203.1	32777.4	74401.6	25049.8	156027	186130	145155	215001	214479	513162	518658	686467	364256
Pyroglutamic acid	Negative	[C5H7NO3-H]-	2.33986e+06	2.74246e+06	3.01066e+06	3.69795e+06	3.08096e+06	1.69577e+06	1.80337e+06	3.12105e+06	1.70929e+06	4.94453e+06	7.12374e+06	6.53288e+06	6.66758e+06	4.70612e+06	7.36911e+06	6.75355e+06	9.912e+06	5.23565e+06
Ornithine	Negative	[C5H12N2O2-H]-	248241	445115	347659	386091	287462	240431	188988	337081	198582	6435.42	7126.15	25716.5	7022.03	2280.18	16541.9	14944.7	24938	11934.3
Aspartic acid	Negative	[C4H7NO4-H]-	64094.1	59783.4	68536	52376.6	38272.6	89111.3	40730.9	72356.7	75367.2	106449	164453	89640.9	173814	128634	112728	117918	212025	79848.2
Creatine	Positive	[C4H9N3O2+H]+	547363	737388	797069	490875	699948	649285	475465	689263	421317	23230.1	31191	15874.5	13542.6	157161	17862.6	46729.4	209276	127885
Malic acid	Negative	[C4H6O5-H]-	2.7166e+06	2.51894e+06	6.53899e+06	6.44338e+06	3.87292e+06	2.57077e+06	3.28178e+06	5.55581e+06	3.28514e+06	5.86082e+06	2.36372e+07	2.30494e+07	1.26737e+07	6.99996e+06	1.50855e+07	1.2051e+07	1.21271e+07	8.44747e+06
Adenine	Negative	[C5H5N5-H]-	90312.5	104249	61602.9	54376.1	112404	104026	227248	175613	89766.1	2.14922e+06	3.01869e+06	2.23883e+06	1.22725e+06	1.94467e+06	4.86057e+06	3.93636e+06	2.6814e+06	3.54049e+06
α-Ketoglutaric acid	Negative	[C5H6O5-H]-	1705.95	737.835	61.7476	1537.54	51.4894	7556.3	5199.68	1374.72	5763.07	33327	95744.6	66974.1	57913.6	42835.9	24548.5	51324	96743.2	60000.3
Glutamine	Negative	[C5H10N2O-H]-	379219	662594	776819	729909	594234	352337	330972	572788	375711	1.02251e+06	1.41831e+06	1.10837e+06	853582	858554	3.32171e+06	3.46817e+06	3.72298e+06	2.5595e+06
Glutamic acid	Negative	[C5H9NO4-H]-	60525.6	76668.3	49574.2	47650.7	37198.7	62337.4	56962.8	97889.2	66279	281089	484045	235280	374214	240224	227736	221811	324694	195837
Phenylalanine	Negative	[C9H11NO2-H]-	36554.1	59655.2	30535.1	66800.6	37157.3	24883.8	26285.2	39100.8	31971.8	208047	355484	334436	298283	234081	425583	447977	469048	339366
Citrulline	Negative	[C6H13N3O3-H]-	357107	561397	545604	551032	430623	283542	262498	460614	273810	751.729	7.10576	992.801	55.5615	121.954	122.812	3561.77	733.907	1915.92
Glucose	Negative	[C6H12O6-H]-	49578.8	69952.6	53495.5	52719.7	44554.4	46068.7	42797.6	39399.9	19555.4	227300	418845	196601	379321	240431	591706	671225	1.03662e+06	634271
Hippuric acid	Positive	[C9H9NO3+H]+	3.15676e+06	2.49707e+06	2.95545e+06	2.72171e+06	2.40753e+06	2.4246e+06	702229	1.05848e+06	1.3072e+06	196426	190403	150536	160634	134504	152859	184703	508634	1.14549e+06
N-Acetyl-L-glutamic acid	Negative	[C7H11NO5-H]-	6461.22	21585.1	11240.1	10145.1	12356.9	14647.4	22777.6	35863.3	18282	50964.2	91706.3	59525.9	47103.4	22816	25808.5	45695.5	60688.6	50260
N8-Acetylspermidine	Positive	[C9H21N3O+H]+	2.06705e+06	5.05617e+06	2.19361e+06	1.88189e+06	1.66986e+06	1.99033e+06	1.09372e+06	1.95071e+06	554083	443046	428401	449202	489972	371446	415312	475807	434344	672702
N-Acetyl-L-methionine	Positive	[C7H13NO3S+H]+	66126.9	405364	47137.1	35789.7	42916.8	175891	386719	165605	1021	1.10926e+06	1.50338e+06	1.0603e+06	926797	841186	1.37433e+06	924280	527519	417278
Tryptophan	Negative	[C11H12N2O2-H]-	38876.5	53527.7	51267.8	61575.8	46066.1	26043.1	13330.5	23862.2	25540.5	102447	134605	125069	174036	119187	50223.2	70231.5	80037	56754.2
Leucylproline	Positive	[C11H20N2O3+H]+	466187	712381	437940	174652	450243	558615	275305	192010	124034	1.834e+06	2.5543e+06	2.17406e+06	1.31544e+06	1.23689e+06	1.94706e+06	1.72928e+06	3.05843e+06	3.16467e+06
N-Acetyltryptophan	Negative	[C13H14N2O3-H]-	156.338	438.827	229.025	366.493	515.412	200.827	4.21581	133.254	4.13499	55359	71140.9	37898.3	35972.4	24322.8	54770.5	28895.2	46732.4	55760.7
Inosine	Negative	[C10H12N4O5-H]-	756042	707046	828490	846781	827436	515333	508802	763277	413356	2.67581e+06	4.81697e+06	3.37255e+06	2.37133e+06	3.45078e+06	4.62904e+06	1.00568e+07	9.04371e+06	4.60862e+06
Vaccenic acid	Negative	[C18H34O2-H]-	1.21936e+06	1.39705e+06	1.59867e+06	1.47486e+06	1.12516e+06	1.0081e+06	379094	2.33165e+06	580705	144727	193809	99144	162558	74518.3	28.7062	126703	660.646	109543
Guanosine	Negative	[C10H13N5O5-H]-	19915	24808.2	12868.2	19950.3	16312.7	14873.8	1018.3	16209.1	10179.1	181323	251531	236892	157778	116806	260198	468399	289725	315996
	Positive	[C10H13N5O5+H]+	61.4675	13222.7	65.7086	39.8121	75.6271	65.9372	33.4873	50.6236	2711.43	53333.7	61487.5	25813.5	16482.9	25575.6	27209.9	4607.36	28645.4	403.541
Xanthosine	Negative	[C10H12N4O6-H]-	13614.9	10894.6	2659.26	12119.1	9536.56	10265.1	7430.34	15945.6	10777.8	63451	97757.7	82887.3	76340.5	76022.6	80363.7	155928	215508	118662
Glutathione	Negative	[C10H17N3O6S-H]-	5.86567	259559	1.71184e+06	12252.7	6.32194	407923	28789.9	274010	225050	1.15788e+06	3.52263e+06	1.02369e+06	1.13728e+06	1.46079e+06	2.79178e+06	1.33991e+06	2.9522e+06	2.59187e+06
Adenosine monophosphate	Negative	[C10H14N5O7P-H]-	989.674	3575.96	8111.53	3520.28	8016.76	28.2557	5561.47	3363.58	3288.3	16799.1	93264.2	102703	144250	105414	71419.4	133366	125796	102043
	Positive	[C10H14N5O7P+H]+	15533.7	62469	29195.7	17244.3	77558.5	18943	5467.22	28210.8	33191.2	210547	198118	174927	141914	117898	261435	159601	271963	386244
	Positive	[C10H14N5O7P+Na]+	5215.18	673.739	19835.1	320.344	12979.2	6000.16	269.452	19559.5	10004.9	225147	139571	141676	81240.4	95633.2	184641	111385	181870	247573
Riboflavin	Negative	[C17H20N4O6-H]-	11646.7	577.489	2379.47	5289.24	973.711	15351.6	10056	13476.6	2843.95	79986.6	110132	96903	70507.5	47083	118204	87338.8	142224	106427
7-Ketocholesterol	Positive	[C27H44O2+H]+	6282.46	16228	5869.87	11154.8	19354.5	5956.03	13142.4	7100.95	279799	2.1945e+06	2.71937e+06	2.2286e+06	1.44697e+06	2.1603e+06	3.00938e+06	2.14951e+06	3.75263e+06	2.95029e+06
LPE 16:0	Negative	[C21H44NO7P-H]-	6.31992e+06	6.27164e+06	7.87323e+06	9.36922e+06	5.72452e+06	6.18127e+06	3.56389e+06	1.15708e+07	3.90113e+06	1.09928e+06	2.03259e+06	1.27858e+06	1.03874e+06	615586	25.3304	671136	28.5352	525661
LPE 18:3	Positive	[C23H42NO7P+H]+	407874	760606	371710	343098	483161	563495	425892	336627	37534.2	27482.1	44618.3	30260.8	22529.4	21817.5	29207.9	18039.3	546541	462658
LPE 18:2	Positive	[C23H44NO7P+H]+	5.44992e+06	5.31237e+06	5.74937e+06	2.16043e+06	7.31305e+06	3.35714e+06	2.40312e+06	4.11141e+06	57908	298261	180950	295273	189539	284907	352917	276143	742715	781002
LPE 18:1	Negative	[C23H46NO7P-H]-	5.65347e+07	3.29265e+07	3.09057e+07	4.00711e+07	5.11563e+07	5.3114e+07	3.41458e+07	4.37918e+07	2.09915e+07	9.79181e+06	1.59833e+07	1.12771e+07	9.19635e+06	6.31062e+06	2642.09	6.5919e+06	7349.24	5.23647e+06
	Positive	[C23H46NO7P+H]+	3.54688e+08	3.43915e+08	2.51859e+08	1.81596e+08	3.66421e+08	2.80477e+08	1.58474e+08	2.84689e+08	6.82651e+06	2.1912e+07	2.75938e+07	1.9806e+07	1.66389e+07	1.79359e+07	2.57331e+07	2.02619e+07	3.56974e+07	3.99022e+07
LPC 16:0	Positive	[C24H50NO7P+H]+	1.10346e+06	2.86413e+06	1.23129e+06	1.54158e+06	2.46854e+06	1.51513e+06	2.06179e+06	2.01332e+06	60504	130826	138189	122999	61069.6	88602.8	190818	82878.1	95110.3	62908.9
LPC 18:1	Positive	[C26H52NO7P+H]+	573515	1.43228e+06	712992	802341	1.15571e+06	886287	1.06501e+06	1.04827e+06	8086.41	80410.5	73854.4	34243.5	23669	42388.8	113320	32324	18551.9	2935.55
Oxidized glutathione	Negative	[C20H32N6O12S2-H]-	4877.17	3038.56	1516.82	4515.53	2775.73	3559.08	5031.83	7861.37	2518.25	15546.9	12376.5	15942.7	13972.1	7768.45	2013.53	24846.4	10027.6	9716.47
Acetyl-CoA	Negative	[C23H38N7O17P3S-H]-	9335.13	3611.35	3964.32	13165.2	11035.8	2709.36	20.448	2313.17	416.341	27.8572	480.22	37.969	30.7448	25.1257	25.7043	26.544	28.9564	18.0053

## Sheet: Representatitve MSMS spectra
MS/MS spectrum of lactic acid										MS/MS spectrum of aspartic acid
MS/MS spectrum of malic acid										MS/MS spectrum of glutamic acid
